# Supplementary material for: CARRoT: R-package for predictive modelling by means of regression, adjusted for multiple regularisation methods
Source: PLoS One. 2023 Oct 12;18(10):e0292597. doi: 10.1371/journal.pone.0292597 (PMC10569555; doi:10.1371/journal.pone.0292597)
Supplement: S1 Table — Performance in terms of absolute/relative error, accuracy/AUROC and accuracy only (for continuous, binary and multinomial outcomes respectively) of different prediction methods on 100 datasets available in R using the default 90%/10% training/validation split. The methods used are CARRoT with EPV = 10, model, based on significant predictors only, lasso-based model, CARRoT with EPV = 10 and additional R2 constraint. (CSV) [file pone.0292597.s001.csv]

Dataset	M	Outcome	Best	Sign	Lasso	Stepwise AIC	Emp	Rsq	Rsq m	N	S
snails (MASS)	l	Deaths	1.54/0.55	1.61/0.59	1.54/0.52	1.57/0.58	2.99/0.63	1.54/0.55	NA/NA	4	96
uis (quantreg)	l	LEN.T	53.97/1.58	55.41/1.6	53.78/1.58	55.04/1.60	57.73/1.62	53.97/1.55	53.97/1.14	8	575
PBG (nlme)	l	deltaBP	4.53/1.05	4.85/1.1	4.74/1.39	5.13/1.57	10.16/3.56	4.53/1.06	NA/NA	4	60
Rabbit (MASS)	l	BPchange	4.4/1.07	4.78/1.11	4.73/1.38	5.04/1.6	10.2/3.65	4.4/1.08	NA/NA	4	60
kidrecurr (KMsurv)	l	time1	82.57/4.25	168.38/10.77	91.1/4.87	100.51/4.87	89.52/4.92	82.57/2.09	NA/NA	5	38
kidrecurr (KMsurv)	l	time2	92.71/3.27	104.91/4.78	96.29/3.57	104.93/4.02	100.57/3.74	92.71/3.27	NA/NA	5	38
hodg (KMsurv)	l	time	379.21/6.18	415.9/6.47	379.99/6	383.27/7.15	445.68/11.16	382.62/3.99	NA/NA	4	43
bmt (KMsurv)	l	t1	550.02/2.84	616.54/3.92	588.86/3.76	588.6/3.72	638.52/11.96	570.96/0.98	NA/NA	13	137
glioma (exactRankTests)	l	Survival	7.72/0.47	8.37/0.49	7.85/0.45	7.88/0.46	9.93/0.73	8.08/0.53	NA/NA	4	23
bfeed (KMsurv)	l	duration	12.72/2.74	12.83/2.78	12.77/2.74	12.77/2.74	13.23/2.89	12.72/2.66	12.44/2.7	7	892
esoph (datasets)	l	ncases	1.35/0.55	1.37/0.74	1.37/0.53	1.49/0.68	2.06/0.62	1.35/0.55	NA/NA	4	88
WeightLoss (carData)	l	se3	0.95/0.06	1.04/0.07	0.98/0.07	1.14/0.07	1.95/0.13	0.95/0.06	NA/NA	6	34
myeloid (survival)	l	crtime	21.43/0.45	20.46/0.47	21.38/0.45	21.74/0.46	21.36/0.45	21.43/0.45	21.43/0.45	3	264
Leinhardt (carData)	l	NAant	43.87/0.83	46.52/0.83	46.43/0.84	46.4/0.83	64.55/1.69	43.87/0.85	43.87/0.85	3	101
CO2 (carData)	l	uptake	4.97/0.25	10.53/0.44	4.95/0.25	5.04/0.26	9.61/0.48	4.98/0.25	4.98/0.25	4	84
OrchardSprays (datasets)	l	decrease	31.59/2.7	38.52/2.79	31.41/2.77	32.21/2.78	31.27/2.76	31.59/2.7	NA/NA	2	64
Seatbelts (datasets)	l	DriversKilled	9.17/0.08	9.31/0.08	9.25/0.08	9.31/0.08	20.36/0.17	9.17/0.08	9.17/0.08	5	192
Theoph (datasets)	l	conc	2.17/1.03	2.17/1.03	2.19/1.05	2.21/1.05	2.41/1.14	2.25/1.07	NA/NA	3	132
airquality (datasets)	l	Ozone	15.8/0.68	16.1/0.68	15.8/0.71	15.81/0.72	26.91/1.51	15.8/0.68	NA/NA	4	111
mtcars (datasets)	l	mpg	2.12/0.11	2.93/0.15	2.3/0.12	2.92/0.15	4.92/0.26	2.16/0.11	NA/NA	10	32
npk (datasets)	l	yield	4.53/0.08	5.15/0.1	4.88/0.09	4.93/0.09	5.11/0.09	4.72/0.09	NA/NA	4	24
rock (datasets)	l	perm	187.86/2.18	191.37/2.18	191.87/1.9	192.85/2.18	406.59/9.37	187.86/2.18	NA/NA	3	48
quadr(rock) (datasets)	l	perm	162.32/1.26	192.08/2.22	174.93/1.87	174.15/2.18	407/9.07	162.32/1.26	NA/NA	9	48
stackloss (datasets)	l	Air.Flow	2.88/0.17	2.9/0.16	2.89/0.16	3.06/0.19	407/9.07	162.32/1.26	NA/NA	3	21
swiss (datasets)	l	Fertility	6.13/0.09	6.24/0.09	6.21/0.09	6.21/0.09	9.84/0.16	6.12/0.09	NA/NA	5	47
amis (boot)	l	speed	4.85/0.13	4.86/0.13	4.85/0.13	4.87/0.13	5.13/0.14	4.85/0.13	4.85/0.13	3	8437
cane (boot)	l	block	10.63/1.36	10.89/1.41	10.83/1.38	10.90/1.38	11.26/1.49	10.63/1.36	NA/NA	3	180
Tablrock (BSDA)	l	ozone	5.41/0.45	5.42/0.45	5.45/0.48	5.41/0.46	11.79/1.18	5.41/0.45	5.41/0.45	10	620
Track (BSDA)	l	marathon	10.72/0.06	12.1/0.07	11.08/0.06	12.1/0.07	21.43/0.12	10.73/0.06	NA/NA	6	55
Undergrad (BSDA)	l	drops	0.9/0.4	0.9/0.4	0.86/0.34	0.74/0.42	1.07/0.46	0.9/0.4	0.9/0.4	4	100
Wins (BSDA)	l	wins	6.13/0.08	6.44/0.08	3.33/0.04	7.76/0.1	8.58/0.11	9.39/0.12	NA/NA	7	12
plantTraits (cluster)	l	pdias	51.52/14.15	83.78/122.27	69.65/46.77	124.19/198.27	98.07/144.77	50.12/14.03	NA/NA	9	78
plantTraits (datasets)	l	pdias	72.97/77.99	82.93/120.24	80.93/120.7	95.28/143.07	109.18/160.84	74.8/3.9	74.8/3.9	10	97
economics (ggplot2)	l	pce	307.09/0.12	307.15/0.13	304.35/0.13	307.15/0.13	3089.27/1.64	307.09/0.12	307.09/0.12	4	574
mpg (ggplot2)	l	cty	1.29/0.07	9.89/0.67	0.92/0.06	1.02/0.06	3.35/0.21	1.29/0.07	1.29/0.07	9	234
mpg (ggplot2)	l	hwy	1.59/0.07	6.99/0.32	1.15/0.05	1.23/0.05	4.95/0.23	1.59/0.07	1.59/0.07	9	234
txhousing (ggplot2)	l	sales	125.46/0.24	129.13/0.39	134.74/0.5	134.74/0.5	649.38/4.32	125.46/0.24	125.46/0.24	5	7134
Remifentanil (nlme)	l	conc	12.21/4.52	12.24/4.64	12.22/4.63	12.24/4.64	23.24/18.75	12.21/4.52	11.71/4.52	9	1992
Soybean (nlme)	l	weight	2.09/4.38	2.11/5.19	2.09/1.56	2.09/5.39	5.9/13.09	2.09/4.52	2.09/4.52	3	412
Wheat (nlme)	l	DryMatter	2.04/0.28	2.09/0.29	2.03/0.29	2.09/0.29	3.19/0.5	2.04/0.29	NA/NA	3	48
q(Wheat) (nlme)	l	DryMatter	1.09/0.16	1.75/0.26	1.14/0.18	1.17/0.18	3.23/0.51	1.12/0.17	NA/NA	9	48
Wheat2 (nlme)	l	yield	4.5/0.42	4.52/0.42	4.43/0.44	5.33/0.47	5.4/0.59	4.5/0.42	4.5/0.42	4	224
q(Wheat2) (nlme)	l	yield	4.06/0.33	4.19/0.34	4.28/0.36	4.7/0.34	3.23/0.51	1.12/0.17	NA/NA	10	224
tips (reshape2)	l	total\_ bill	0.75/0.28	0.75/0.28	0.75/0.28	0.76/0.28	1.04/0.42	0.74/0.28	0.86/0.26	6	244
car.test.frame (rpart)	l	Price	2056.51/0.16	4697.83/0.4	1897.85/0.15	1932.83/0.17	3210.22/0.29	2056.51/0.16	NA/NA	6	60
cu.summary (rpart)	l	Price	2376.94/0.19	20860.31/1.98	1776.59/0.15	2082.28/0.17	3323.33/0.3	2376.94/0.19	NA/NA	4	49
flchain (survival)	l	futime	905.31/NA	906.13/NA	906.52/NA	905.98/na	1198.68/NA	905.31/NA	905.31/NA	8	6524
flchain (survival)	l	futime	1084.63/NA	1301.87/NA	1076.62/NA	1077.18/na	1194.25/NA	1084.63/8.57	1084.63/8.57	9	1962
logan (survival)	l	occupation	1.6/0.13	1.6/0.13	1.59/0.13	1.65/0.14	2.25/0.18	1.6/0.13	1.6/0.13	3	838
retinopathy (survival)	l	risk	1.12/0.12	1.15/0.13	1.14/0.13	1.16/0.13	1.18/0.13	1.12/0.12	1.12/0.12	7	394
mgus2 (survival)	b	futime	0.93/0.97	0.93/0.97	0.93/0.97	0.93/0.88	0.3/-	0.93/0.97	0.93/0.97	7	1338
pneumon (KMsurv)	b	hospital	0.89/0.86	0.78/0.86	0.81/0.86	0.98/0.91	0.81/-	0.89/0.86	NA/NA
Pima.te (MASS)	b	type	0.79/0.86	0.78/0.86	0.79/0.86	0.79/0.86	0.67/-	0.79/0.86	NA/NA	7	332
KosteckiDillon (carData)	b	headache	0.68/0.67	0.68/0.66	0.68/0.67	0.68/0.67	0.64/-	0.68/0.67	0.68/0.67	7	4152
burn (KMsurv)	b	D3	0.73/0.71	0.67/0.6	0.69/0.63	0.64/0.57	0.7/-	0.73/0.71	NA/NA	14	154
beaver (boot)	b	activ	0.97/1	0.96/0.99	1.0/1.0	0.95/0.98	0.7/-	0.73/0.71	NA/NA	3	100
biopsy (MASS)	b	ID	0.97/1	0.97/1	0.97/1	0.97/1.0	0.65/-	0.97/1	0.97/1	9	683
channing (boot)	b	cens	0.64/0.67	0.61/0.65	0.63/0.66	0.61/0.66	0.62/-	0.64/0.67	0.64/0.67	4	462
q(channing) (boot)	b	entry	0.71/0.79	0.69/0.77	0.71/0.78	0.7/0.77	0.62/-	0.71/0.79	0.71/0.79	10	462
nodal (MASS)	b	r	0.73/0.69	0.74/0.79	0.74/0.79	0.74/0.74	0.63/-	0.73/0.69	NA/NA	5	53
q(nodal) (MASS)	b	stage	0.78/0.73	0.72/0.71	0.72/0.74	0.69/0.68	0.63/-	0.78/0.73	NA/NA	20	53
kyphosis (rpart)	b	Kyphosis	0.79/0.83	0.78/0.83	0.8/0.84	0.78/0.81	0.79/-	0.79/0.83	NA/NA	3	81
q(kyphosis) (rpart)	b	Age	0.79/0.82	0.79/0.8	0.82/0.85	0.81/0.82	0.79/-	0.79/0.82	NA/NA	9	81
stagec (rpart)	b	pgstat	0.82/0.89	0.8/0.89	0.81/0.9	0.78/0.88	0.79/-	0.79/0.82	NA/NA	7	134
bladder (survival)	b	event	0.72/0.77	0.71/0.76	0.72/0.77	0.72/0.77	0.67/-	0.72/0.77	NA/NA	4	340
q(bladder) (survival)	b	event	0.77/0.81	0.72/0.77	0.75/0.80	0.74/0.79	0.67/-	0.81/0.85	NA/NA	4	340
bladder2 (survival)	b	event	0.76/0.79	0.74/0.77	0.74/0.79	0.74/0.77	0.68/-	0.72/0.77	NA/NA	5	178
cancer (survival)	b	status	0.78/0.67	NA/0.65	0.75/0.64	0.76/0.66	0.67/-	0.72/0.77	NA/NA	7	168
cgd (survival)	b	status	0.78/0.81	0.74/0.8	0.77/0.8	0.74/0.77	0.63/-	0.78/0.81	NA/NA	10	203
pneumon (KMsurv)	b	hospital	0.99/0.92	0.98/0.9	0.98/0.91	0.98/0.91	0.98/-	0.99/0.92	0.99/0.92	2123	123
colon (survival)	b	etype	0.55/0.58	0.54/0.58	0.54/0.58	0.55/0.57	0.5/-	0.55/0.58	0.55/0.58	10	1822
crabs (MASS)	b	sp	0.99/1	0.98/0.99	0.99/1	0.98/0.99	0.5/-	0.99/1	NA/NA	5	200
jasa1 (survival)	b	event	0.74/0.82	0.68/0.75	0.74/0.82	0.74/0.82	0.56/-	0.74/0.82	NA/NA	6	170
nwtco (survival)	b	rel	0.93/0.97	0.92/0.96	0.93/0.97	0.93/0.97	0.86/-	0.93/0.97	0.93/0.97	6	4028
retinopathy (survival)	b	status	0.83/0.89	0.82/0.88	0.82/0.88	0.81/0.89	0.61/-	0.83/0.89	NA/NA	7	394
aSAH (pROC)	b	outcome	0.74/0.79	0.72/0.78	0.77/0.85	0.75/0.84	0.63/-	0.74/0.79	NA/NA	5	113
bacteria (MASS)	b	y	0.81/0.67	0.78/0.75	0.81/0.75	0.78/0.73	0.81/-	0.81/0.67	NA/NA	5	220
Infert (datasets)	b	case	0.74/0.77	0.71/0.7	0.74/0.76	0.72/0.75	0.66/-	0.74/0.77	NA/NA	7	248
Pima.tr (MASS)	b	type	0.77/0.78	0.75/0.66	0.76/0.75	0.75/0.78	0.65/-	0.77/0.78	NA/NA	7	200
urine (boot)	b	r	0.75/0.81	NA/NA	NA/NA	0.76/0.85	0.57/-	0.76/0.78	NA/NA	6	77
quine (MASS)	b	Lrn	0.73/0.81	0.72/0.78	0.72/0.81	0.7/0.78	0.57/-	0.65/0.58	NA/NA	4	146
iris (datasets)	m	Species	0.97	0.97	0.97	0.96	0.21	-	-	4	150
Melanoma (MASS)	m	status	0.66	0.66	0.69	0.68	0.66	-	-	5	205
painters (MASS)	m	School	0.55	0.63	0.68	0.66	0.4	-	-	4	54
q(painters) (MASS)	m	School	0.57	0.58	0.65	0.54	0.4	-	-	4	54
solder (rpart)	m	Opening	0.61	0.58	0.6	0.61	0.28	-	-	5	900
bladder1 (survival)	m	status	0.82	0.78	0.79	0.79	0.64	-	-	6	294
pbc (survival)	m	status	0.72	0.72	0.73	0.71	0.57	-	-	8	399
transplant (survival)	m	event	0.87	0.84	0.85	0.85	0.81	-	-	5	760
environmental (lattice)	l	ozone	16.26/0.69	16.26/0.69	16.24/0.69	16.24/0.69	26.85/1.55	16.26/0.69	NA/NA	3	111
q(environmental) (lattice)	l	ozone	13.57/0.47	13.88/0.73	13.8/0.5	13.8/0.5	26.67/1.59	13.57/0.47	NA/NA	9	111
Boston (MASS)	l	medv	3.41/0.17	3.42/0.17	3.39/0.17	3.39/0.17	6.7/0.36	3.42/0.17	3.42/0.17	13	506
Rabbit (MASS)	l	BPchange	4.48/1.07	4.83/1.11	4.82/1.38	5.15/4.02	10.24/3.67	4.48/1.08	NA/NA	4	60
Traffic (MASS)	l	y	6.77/0.37	6.89/0.38	6.79/0.37	6.79/0.37	6.85/0.38	6.77/0.37	NA/NA	3	184
UScereal (MASS)	l	mfr	0.96/0.33	1.06/0.49	1/0.33	1.17/0.7	1.19/0.43	0.98/0.33	NA/NA	10	65
UScrime (MASS)	l	y	176.42/0.21	233.31/0.3	205.2/0.26	216.83/0.28	297.48/0.38	176.34/0.21	NA/NA	15	47
birthwt (MASS)	l	bwt	358.34/0.14	363.14/0.14	357.44/0.14	365.9/0.14	594.49/0.24	358.34/0.14	NA/NA	9	189
birthwt (MASS)	l	bwt	545.41/0.22	566.77/0.23	552.32/0.22	552.32/0.22	595.92/0.24	545.41/0.22	NA/NA	8	189
cabbages (MASS)	l	VitC	5.04/0.09	5.11/0.09	5.03/0.09	5.04/0.09	8.49/0.15	5.04/0.09	NA/NA	3	60
coop (MASS)	l	Conc	0.25/0.32	0.32/0.34	0.24/0.29	0.25/0.32	1.71/2.35	0.35/0.55	0.6/0.56	3	252
algae (DMwR2)	l	a1	12.94/2.23	13.53/2.94	13.17/2.43	13.68/3.06	15.59/2.7	12.94/2.22	NA/NA	11	184
algae (DMwR2)	l	a2	7.5/NA	7.6/NA	7.71/NA	8.13/NA	8.19/NA	7.49/NA	NA/NA	11	184
algae (DMwR2)	l	a3	4.95/NA	5.03/NA	5.02/NA	5.28/NA	5.03/NA	NA/NA	NA/NA	11	184
algae (DMwR2)	l	a4	2.47/NA	2.73/NA	2.49/NA	2.8/NA	2.46/NA	2.28/NA	NA/NA	11	184
algae (DMwR2)	l	a5	5.18/NA	5.41/NA	5.31/NA	5.58/NA	5.53/NA	5.28/NA	NA/NA	11	184
cancer (survival)	l	time	157.01/1.63	163.66/1.72	160.77/1.65	163.92/1.65	160.59/1.78	157.72/0.53	NA/NA	9	167
midwest (ggplot2)	l	percpovertyknown	1.49/0.02	1.6/0.02	1.58/0.02	1.7/0.02	1.79/0.02	1.51/0.02	1.51/0.02	17	437
diamonds (ggplots2)	l	price	740.41/0.27	741.12/0.39	740.23/0.3	740.65/0.39	3030.24/1.88	740.41/0.27	740.41/0.27	9	53940
OME (MASS)	l	Correct	0.18/NA	0.18/NA	0.18/NA	0.18/NA	0.26/NA	0.22/NA	0.22/NA	4	1097
epil (MASS)	l	y	4.23/0.66	4.23/0.66	4.4/0.69	4.57/0.8	7.1/1.46	4.23/0.66	4.32/0.62	8	236
housing (MASS)	l	Sat	0.67/0.27	0.94/NA	0.67/0.27	0.77/0.36	0.68/0.31	0.67/0.27	NA/NA	4	72
nlschools (MASS)	l	lang	5.25/0.15	5.25/0.15	5.22/0.15	4.9/0.14	7.35/0.21	5.25/0.15	5.25/0.15	5	2287
immer (MASS)	l	Y2	17.22/0.2	13.78/0.16	13.26/0.16	14.89/0.17	19.87/0.23	17.23/0.2	NA/NA	3	30
oats (MASS)	l	Y	17.22/0.2	14.24/0.15	14.35/0.15	14.35/0.15	19.87/0.23	17.23/0.2	NA/NA	3	72
petrol (MASS)	l	Y	2.09/0.16	5.15/0.39	1.75/0.14	1.9/0.17	9.46/0.83	2.09/0.16	NA/NA	5	32
quine (MASS)	l	Days	11.6/1.52	11.94/1.61	11.76/1.58	11.83/1.58	12.41/1.69	11.96/1.52	NA/NA	4	146
road (MASS)	l	drivers	69.31/0.53	94.41/0.65	101.63/0.87	318.21/7.02	134.3/2.01	69.31/0.36	NA/NA	4	26
Gasoline (nlme)	l	yield	2.11/0.17	4.98/0.38	1.8/0.14	1.9/0.17	9.54/0.85	2.11/0.17	NA/NA	5	32
MathAchieve (nlme)	l	School	5.14/2.35	5.14/2.35	5.14/2.35	5.14/2.35	5.83/2.89	5.14/2.36	5.14/2.36	4	7185
MathAchSchool (nlme)	l	DISCLIM	0.71/1.03	0.72/5.85	0.54/1.14	0.55/5.99	0.79/1.14	0.75/1	NA/NA	5	160
Milk (nlme)	l	protein	0.22/0.06	0.22/0.07	0.22/0.07	0.22/0.07	0.26/0.08	0.43/0.12	0.43/0.12	3	1337
Phenobarb (nlme)	l	dose	4.79/0.72	7.12/1.61	4.34/0.77	4.89/0.95	5.19/0.99	4.79/0.73	4.77/0.73	4	589
q(Phenobarb) (nlme)	l	dose	3.95/0.62	4.01/0.8	3.76/0.65	4.03/0.8	5.19/0.99	3.95/0.62	3.95/0.62	10	589
Phenobarb (nlme)	l	conc	6.42/0.3	6.77/0.35	6.69/0.31	6.92/0.32	6.67/0.31	6.42/0.3	NA/NA	4	155
q(Phenobarb) (nlme)	l	conc	4.46/0.2	6.88/0.36	4.52/0.2	4.55/0.2	6.67/0.31	4.46/0.2	NA/NA	10	155
Quinidine (nlme)	l	dose	51.79/0.23	52.38/0.24	51.94/0.23	52.39/0.24	52.87/0.24	46.17/0.23	46.17/0.23	10	1028
S1 Table. Column ’Dataset’ corresponds to the R dataset analyzed while the package it originates from is provided in the brackets. Number 2 after the name of the dataset indicates that a modified version of the dataset was used. Prefix ’quadr’ or ’q’ corresponds to quadratic models used for prediction. Column ’M’ corresponds to the value of mode variable of regr_ ind, where ’l’ stands for linear,…
