# Supplementary material for: CARRoT: R-package for predictive modelling by means of regression, adjusted for multiple regularisation methods
Source: PLoS One. 2023 Oct 12;18(10):e0292597. doi: 10.1371/journal.pone.0292597 (PMC10569555; doi:10.1371/journal.pone.0292597)
Supplement: S2 Table — Overfitting in terms of absolute/relative error, accuracy/AUROC and accuracy only (for continuous, binary and multinomial outcomes respectively) computed both on training and test sets of different prediction methods on 43 datasets available in R using the default 90%/10% training/validation split. The methods used are CARRoT with EPV = 10, model, based on significant predictors only, lasso-based model, CARRoT with EPV = 10 and additional R2 constraint. (CSV) [file pone.0292597.s002.csv]

Dataset	M	step_AIC_test (abs/acc)	step_AIC_tr (abs/acc)	step_AIC_test (rel/auc)	step_AIC_tr (rel/auc)	best_test (abs/acc)	best_tr (abs/acc)	best_test (rel/auc)	best_tr (rel/auc)	sign_test (abs/acc)	sign_tr (abs/acc)	sign_test (rel/auc)	sign_tr (rel/auc)	las_test (abs/acc)	las_tr (abs/acc)	las_test (rel/auc)	las_tr (rel/auc)	rsq_test (abs/acc)	rsq_tr (abs/acc)	rsq_test (rel/auc)	rsq_tr (rel/auc)
snails	l	1.57	1.47	0.58	na	1.54	1.45	0.55	na	1.61	1.5	0.59	NA	1.54	1.45	0.52	NA	1.54	1.45	0.55	NA
uis	l	55.04	54.36	1.6	1.58	53.99	53.85	1.58	1.57	55.41	54.76	1.6	1.59	53.78	53.56	1.58	1.58	53.97	53.85	1.55	1.6
PBG	l	5.13	4.01	1.57	1.25	4.53	4.17	1.05	1.03	4.85	4.51	1.1	1.04	4.74	4.02	1.39	1.17	4.53	4.16	1.06	1.05
kidrecurr	l	100.51	77.56	4.86	3.6	78.64	77.13	4.08	3.61	152.65	76.86	10.39	4.22	87.05	78.92	4.56	3.64	78.62	77.13	3.27	3.55
bmt	l	588.6	504.41	3.72	3.09	543.04	513.6	2.9	2.67	599.45	557.27	4.8	3.98	566.82	508.67	3.55	3.14	566.36	551.02	1.19	9.23
glioma	l	7.88	5.7	0.46	0.35	7.72	6.6	0.47	0.42	8.37	6.07	0.49	0.38	7.85	5.71	0.45	0.35	8.08	7.47	0.53	0.51
esoph	l	1.45	1.25	0.68	na	1.38	1.29	0.58	NA	1.42	1.29	0.72	NA	1.33	1.18	0.53	NA	1.38	1.29	0.58	NA
Weightloss	l	1.14	0.85	0.07	0.06	0.95	0.82	0.06	0.055	1.04	0.82	0.063	0.055	0.98	0.78	0.066	0.053	0.95	0.82	0.063	0.055
myeloid	l	21.74	21.62	0.46	0.45	21.43	21.5	0.451	0.447	20.46	21.73	0.468	0.452	21.38	21.5	0.45	0.447	21.43	21.5	0.451	0.447
Leinhardt	l	46.39	41.55	0.83	0.78	43.83	40.92	0.83	0.78	46.52	41.53	0.83	0.78	46.43	41.58	0.84	0.78	43.87	40.92	0.85	0.81
airquality	l	15.81	15	0.72	0.66	15.81	15	0.68	0.65	16.1	15.45	0.68	0.65	15.8	15	0.71	0.66	15.8	15	0.68	0.65
npk	l	4.93	3.83	0.09	0.07	4.53	3.92	0.08	0.07	5.15	4.22	0.1	0.08	4.88	3.85	0.09	0.07	4.72	4.27	0.09	0.08
mpg	l	1.02	0.73	0.62	0.044	1.29	1.19	0.074	0.068	9.89	9.9	0.666	0.667	0.92	0.69	0.055	0.041	1.29	1.2	0.074	0.068
mpg 2	l	1.23	0.861	0.055	0.038	1.59	1.52	0.069	0.066	6.99	7	0.324	0.326	1.15	0.88	0.05	0.039	1.59	1.52	0.069	0.066
nlschools	l	5.26	4.9	0.146	0.136	5.24	4.9	0.15	0.14	5.24	4.9	0.15	0.14	5.22	4.94	0.15	0.14	5.24	4.9	0.15	0.14
immer	l	14.89	8.76	0.174	0.102	17.95	16.11	0.2	0.19	13.92	9.72	0.16	0.12	13.49	9.39	0.16	0.11	17.97	16.11	0.21	0.19
housing	l	0.774	0.675	0.364	na	0.67	0.67	0.27	NA	0.94	0.63	NA	NA	0.67	0.67	0.27	NA	0.67	0.67	0.27	NA
oats	l	14.35	11.93	0.146	0.121	17.71	16.19	0.18	0.16	14.24	12.19	0.15	0.13	14.35	11.93	0.15	0.12	18.4	17.27	0.19	0.18
petrol	l	1.9	1.11	0.171	0.103	2.09	1.88	0.16	0.14	5.15	4.02	0.39	0.3	1.75	1.21	0.14	0.1	2.09	1.87	0.16	0.15
MathAchieve	l	5.14	5.12	2.35	2.35	5.14	5.12	2.347	2.351	5.14	5.12	2.347	2.351	5.14	5.12	2.351	2.353	5.14	5.12	2.356	2.359
MathAchSchool	l	0.552	0.526	5.99	5.97	0.71	0.7	1.026	1.022	0.72	0.7	5.848	5.855	0.54	0.52	1.135	1.139	0.75	0.74	1	1
Milk	l	0.221	0.206	0.065	0.061	0.22	0.21	0.065	0.061	0.22	0.21	0.065	0.061	0.22	0.21	0.065	0.061	0.43	0.43	0.124	0.124
tips	l	0.758	0.732	0.284	0.273	0.75	0.74	0.28	0.277	0.75	0.74	0.281	0.277	0.75	0.74	0.28	0.27	0.74	0.74	0.279	0.277
car.test.frame	l	1932.83	1206.78	0.165	0.103	2056.97	1823.22	0.16	0.14	4697.83	4218.72	0.4	0.36	1897.85	1246.52	0.15	0.11	2056.51	1823.25	0.16	0.14
cancer	l	163.92	154.96	1.65	1.61	158.79	154.15	1.7	1.62	165.67	158.64	1.82	1.71	163	161.9	1.72	1.6	159.62	156.69	1.83	1.73
environmental	l	16.25	15.44	0.688	0.644	16.26	15.44	0.69	0.64	16.26	15.44	0.69	0.64	16.24	15.44	0.69	0.64	16.26	15.44	0.69	0.64
coop	l	0.249	0.231	0.319	0.298	0.242	0.231	0.319	0.299	0.314	0.306	0.347	0.332	0.24	0.229	0.29	0.272	0.35	0.34	0.552	0.539
algae	l	13.68	12.09	3.06	na	12.94	12.21	2.23	NA	13.53	12.37	2.94	NA	13.17	12.48	2.42	NA	12.94	12.21	2.23	NA
infert	b	0.723	0.758	0.748	0.786	0.738	0.758	0.764	0.792	0.711	0.714	0.693	0.696	0.738	0.754	0.759	0.793	0.738	0.758	0.764	0.792
aSAH	b	0.754	0.838	0.835	0.903	0.743	0.761	0.785	0.806	0.718	0.806	0.782	0.87	0.766	0.831	0.852	0.908	0.743	0.761	0.852	0.908
urine	b	0.761	0.809	0.851	0.89	0.752	0.768	0.807	0.82	0.755	0.777	0.837	0.85	0.772	0.817	0.855	0.898	0.753	0.768	0.8	0.815
stagec	b	0.779	0.812	0.877	0.911	0.82	0.823	0.88	0.887	0.798	0.818	0.883	0.91	0.811	0.826	0.893	0.918	0.821	0.823	0.862	0.868
bladder2	b	0.738	0.766	0.772	0.809	0.764	0.779	0.792	0.816	0.746	0.762	0.77	0.785	0.753	0.77	0.788	0.814	0.764	0.779	0.79	0.794
cancer	b	0.766	0.774	0.768	0.778	0.792	0.816	0.674	0.693	0.77	0.785	0.655	0.696	0.788	0.814	0.648	0.697	0.79	0.794	0.662	0.673
cgd	b	0.737	0.779			0.788	0.805	0.815	0.824	0.743	0.754	0.8	0.809	0.767	0.772	0.798	0.836	0.817	0.805	0.815	0.824
iris	m	0.957	0.982			0.972	0.987			0.972	0.987			0.974	0.987
Melanoma	m	0.681	0.677			0.656	0.653			0.663	0.697			0.686	0.705
painters	m	0.657	0.748			0.562	0.568			0.648	0.732			0.683	0.736
q(painters)	m	0.536	0.834			0.59	0.592			0.582	0.749			0.662	0.713
solder	m	0.607	0.634			0.608	0.627			0.58	0.597			0.603	0.633
bladder1	m	0.794	0.803			0.822	0.829			0.781	0.787			0.79	0.793
pbc	m	0.712	0.737			0.72	0.718			0.72	0.739			0.727	0.74
transplant	m	0.852	0.859			0.871	0.854			0.844	0.852			0.853	0.86
bfeed	l					12.72	12.63	2.74	2.71					12.77	12.65	2.74	2.71
amis	l					4.85	4.84	0.13	0.13					4.85	4.84	0.13	0.13
txhousing	l					125.46	123.8	0.244	0.242
Remifentanil	l					12.21	12.18	4.52	4.51
OME	l					0.181	0.18	NA	NA
nlschools	l	5.26	4.9	0.146	0.136	5.24	4.9	0.15	0.14	5.24	4.9	0.15	0.14	5.22	4.94	0.15	0.14	5.24	4.9	0.15	0.14
Milk	l	0.221	0.206	0.065	0.061	0.22	0.21	0.065	0.061	0.22	0.21	0.065	0.061	0.22	0.21	0.065	0.061	0.43	0.43	0.124	0.124
Quinidine	l					51.8	51.56	0.232	0.23
diamonds	l					740.43	739.98	0.271	0.271
flchain	l					905.27	902.68	NA	NA					906.51	903.51	NA	NA
flchain	l					1084.59	1071.15	NA	NA					1076.62	1061.48	NA	NA
logan	l					1.59	1.58	0.133	0.132					1.59	1.58	0.132	0.132
mgus2	b					0.934	0.936	0.973	0.974					0.933	0.937	0.974	0.975
colon	b					0.55	0.554	0.584	0.584					0.544	0.545	0.584	0.584
nwtco	b					0.932	0.932	0.967	0.967					0.93	0.931	0.967	0.967
KosteckiDillon	b					0.68	0.682	0.667	0.67							0.665	0.669
﻿S2 Table. Detailed breakdown of performance comparison of CARRoT output and the other models. Column 'Dataset' corresponds to the R dataset analyzed. Number 2 after the name of the dataset indicates that a modified version of the dataset was used. Prefix 'quadr' or 'q' corresponds to quadratic models used for prediction. Column 'M' corresponds to the value of mode variable of regr_ind: 'l' for l…
